# Supplementary material for: High Vaccenic Acid Content in Beef Fat Attenuates High Fat and High Carbohydrate Western Diet Induced Changes in Lipid Metabolism and Gut Microbiota in Pigs
Source: Microorganisms. 2021 Dec 6;9(12):2517. doi: 10.3390/microorganisms9122517 (PMC8707829; doi:10.3390/microorganisms9122517)
Supplement: Supplementary file 1 [file microorganisms-09-02517-s001.zip]

Archive with 1 entries (1 files):
- microorganisms-1310334-supplementary.pdf
